# Supplementary material for: Low-temperature redetermination of trans-cyclo­hexane-1,2-dicarboxylic acid
Source: Acta Crystallogr Sect E Struct Rep Online. 2008 May 3;64(Pt 6):o992. doi: 10.1107/S1600536808012592 (PMC2961601; doi:10.1107/S1600536808012592)
Supplement: Supplementary file 1 [file e-64-0o992-sup1.cif]

##############################################################################
###                                                                        ###
###        Electronic paper (Acta Crystallographica Section E)             ###
###                                                                        ###
##############################################################################
#                                                                            #
# This CIF contains the data in a paper accepted for publication in Acta     #
# Crystallographica Section E. It conforms to the requirements of Notes      #
# for Authors for Section E, and has been peer reviewed under the auspices   #
# of the IUCr Commission on Journals.                                        #
#                                                                            #
# Full details of the Crystallographic Information File format               #
# are given in the paper "The Crystallographic Information File (CIF):       #
# a New Standard Archive File for Crystallography" by S. R. Hall, F. H.      #
# Allen and I. D. Brown [Acta Cryst. (1991), A47, 655-685].                  #
#                                                                            #
# The current version of the core CIF dictionary is obtainable from          #
# ftp://ftp.iucr.org/pub/cif_core.dic. The current version number is 2.4.    #
#                                                                            #
# Software is freely available for graphical display of the structure(s) in  #
# this CIF.  For information consult the CIF home page http://www.iucr.org/  #
# cif/home.html                                                              #
#                                                                            #
# This file may be used for bona fide research purposes within the           #
# scientific community so long as proper attribution is given to the journal # 
# article from which it was obtained.                                        #
#                                                                            #
##############################################################################
                                             
data_global
_audit_creation_method     SHELXL-97
_journal_date_recd_electronic     2008-04-21
_journal_date_accepted     2008-04-30
_journal_name_full     'Acta Crystallographica, Section E'
_journal_year     2008
_journal_volume     64
_journal_issue      6
_journal_page_first     o992
_journal_page_last     o992
_journal_paper_category     QO
_journal_coeditor_code     CV2404
_publ_contact_author
;
     Dr. Seik Weng Ng
     Department of Chemistry
     University of Malaya
     50603 Kuala Lumpur
     Malaysia
;
_publ_contact_author_email     seikweng@um.edu.my
_publ_contact_author_fax     '03 7967 4193'
_publ_contact_author_phone     '03 7967 6778'
_publ_section_title
;
Low-temperature redetermination of <i>trans</i>-cyclohexane-1,2-dicarboxylic
acid
;
loop_
    _publ_author_name
    _publ_author_address
    'Rizal, Mohd. Razali'
;
     Department of Chemistry
     University of Malaya
     50603 Kuala Lumpur
     Malaysia
;
    'Ng, Seik Weng'
;
     Department of Chemistry
     University of Malaya
     50603 Kuala Lumpur
     Malaysia
;
data_I
_audit_creation_method     SHELXL-97
_chemical_name_systematic
;
<i>trans</i>-cyclohexane-1,2-dicarboxylic acid
;
_chemical_name_common     ?
_chemical_formula_moiety     'C8 H12 O4'
_chemical_formula_sum     'C8 H12 O4'
_chemical_formula_iupac     'C8 H12 O4'
_chemical_formula_weight     172.18
_chemical_melting_point     ?
_symmetry_cell_setting     Monoclinic
_symmetry_space_group_name_H-M     'C 2/c'
_symmetry_space_group_name_Hall     '-C 2yc'
loop_
    _symmetry_equiv_pos_as_xyz
    'x, y, z'
    '-x, y, -z+1/2'
    'x+1/2, y+1/2, z'
    '-x+1/2, y+1/2, -z+1/2'
    '-x, -y, -z'
    'x, -y, z-1/2'
    '-x+1/2, -y+1/2, -z'
    'x+1/2, -y+1/2, z-1/2'
_cell_length_a     5.5850(10)
_cell_length_b     13.840(3)
_cell_length_c     10.035(2)
_cell_angle_alpha     90.00
_cell_angle_beta     96.114(3)
_cell_angle_gamma     90.00
_cell_volume     771.3(3)
_cell_formula_units_Z     4
_cell_measurement_reflns_used     739
_cell_measurement_theta_min     3.6
_cell_measurement_theta_max     28.2
_cell_measurement_temperature     100(2)
_exptl_crystal_description     Strip
_exptl_crystal_colour     Colourless
_exptl_crystal_size_max     0.38
_exptl_crystal_size_mid     0.06
_exptl_crystal_size_min     0.04
_exptl_crystal_density_diffrn     1.483
_exptl_crystal_density_meas     ?
_exptl_crystal_density_method     'not measured'
_exptl_crystal_F_000     368
_exptl_absorpt_coefficient_mu     0.119
_exptl_absorpt_correction_type     None
_exptl_absorpt_process_details     ?
_exptl_absorpt_correction_T_min     ?
_exptl_absorpt_correction_T_max     ?
_diffrn_ambient_temperature     100(2)
_diffrn_radiation_type     MoK\a
_diffrn_radiation_wavelength     0.71073
_diffrn_radiation_source     'fine-focus sealed tube'
_diffrn_radiation_monochromator     graphite
_diffrn_measurement_device_type     'Bruker SMART APEX'
_diffrn_measurement_method     \w
_diffrn_detector_area_resol_mean     ?
_diffrn_reflns_number     2320
_diffrn_reflns_av_R_equivalents     0.0354
_diffrn_reflns_av_sigmaI/netI     0.0430
_diffrn_reflns_theta_min     2.94
_diffrn_reflns_theta_max     27.50
_diffrn_reflns_theta_full     27.50
_diffrn_measured_fraction_theta_max     0.993
_diffrn_measured_fraction_theta_full     0.993
_diffrn_reflns_limit_h_min     -7
_diffrn_reflns_limit_h_max     7
_diffrn_reflns_limit_k_min     -17
_diffrn_reflns_limit_k_max     17
_diffrn_reflns_limit_l_min     -13
_diffrn_reflns_limit_l_max     8
_diffrn_standards_number     0
_diffrn_standards_interval_count     0
_diffrn_standards_interval_time     0
_diffrn_standards_decay_%     0
_reflns_number_total     883
_reflns_number_gt     715
_reflns_threshold_expression     I>2\s(I)
_refine_ls_structure_factor_coef     Fsqd
_refine_ls_matrix_type     full
_refine_ls_R_factor_all     0.0528
_refine_ls_R_factor_gt     0.0415
_refine_ls_wR_factor_gt     0.1080
_refine_ls_wR_factor_ref     0.1148
_refine_ls_goodness_of_fit_ref     1.066
_refine_ls_restrained_S_all     1.066
_refine_ls_number_reflns     883
_refine_ls_number_parameters     59
_refine_ls_number_restraints     1
_refine_ls_hydrogen_treatment     mixed
_refine_ls_weighting_scheme     calc
_refine_ls_weighting_details
         'calc w=1/[\s^2^(Fo^2^)+(0.0635P)^2^+0.2009P] where P=(Fo^2^+2Fc^2^)/3'
_atom_sites_solution_hydrogens     geom
_atom_sites_solution_primary     direct
_atom_sites_solution_secondary     difmap
_refine_ls_shift/su_max     0.001
_refine_ls_shift/su_mean     0.000
_refine_diff_density_max     0.314
_refine_diff_density_min     -0.279
_refine_ls_extinction_method     none
_refine_ls_extinction_coef     ?
loop_
    _atom_type_symbol
    _atom_type_description
    _atom_type_scat_dispersion_real
    _atom_type_scat_dispersion_imag
    _atom_type_scat_source
    'C' 'C' 0.0033 0.0016
                         'International Tables Vol C Tables 4.2.6.8 and 6.1.1.4'
    'H' 'H' 0.0000 0.0000
                         'International Tables Vol C Tables 4.2.6.8 and 6.1.1.4'
    'O' 'O' 0.0106 0.0060
                         'International Tables Vol C Tables 4.2.6.8 and 6.1.1.4'
_computing_data_collection     'APEX2 (Bruker, 2007)'
_computing_cell_refinement     'SAINT (Bruker, 2007)'
_computing_data_reduction     'SAINT (Bruker, 2007)'
_computing_structure_solution     'SHELXS97 (Sheldrick, 2008)'
_computing_structure_refinement     'SHELXL97 (Sheldrick, 2008)'
_computing_molecular_graphics     'X-SEED (Barbour, 2001)'
_computing_publication_material     'publCIF (Westrip, 2008)'
loop_
    _atom_site_type_symbol
    _atom_site_label
    _atom_site_fract_x
    _atom_site_fract_y
    _atom_site_fract_z
    _atom_site_U_iso_or_equiv
    _atom_site_adp_type
    _atom_site_calc_flag
    _atom_site_refinement_flags
    _atom_site_occupancy
    _atom_site_disorder_assembly
    _atom_site_disorder_group
    O O1 0.0840(2) 0.15960(10)
                             0.09020(10)
                                       0.0173(3) Uani d D 1 . .
    O O2 0.4725(2) 0.19680(10)
                             0.08690(10)
                                       0.0166(3) Uani d . 1 . .
    C C1 0.3157(3) 0.14710(10)
                             0.1279(2) 0.0122(3) Uani d . 1 . .
    C C2 0.3668(2) 0.06260(10)
                             0.2220(2) 0.0122(4) Uani d . 1 . .
    C C3 0.2893(3) -0.03140(10)
                              0.1475(2) 0.0139(4) Uani d . 1 . .
    C C4 0.3647(3) -0.12080(10)
                              0.2303(2) 0.0159(4) Uani d . 1 . .
    H H1o 0.068(4) 0.2060(10)
                            0.035(2) 0.036(6) Uiso d D 1 . .
    H H2 0.2676 0.0704 0.2986 0.015 Uiso calc R 1 . .
    H H3a 0.1121 -0.0315 0.1261 0.017 Uiso calc R 1 . .
    H H3b 0.3626 -0.0339 0.0620 0.017 Uiso calc R 1 . .
    H H4a 0.2799 -0.1218 0.3120 0.019 Uiso calc R 1 . .
    H H4b 0.3184 -0.1796 0.1776 0.019 Uiso calc R 1 . .
loop_
    _atom_site_aniso_label
    _atom_site_aniso_U_11
    _atom_site_aniso_U_22
    _atom_site_aniso_U_33
    _atom_site_aniso_U_12
    _atom_site_aniso_U_13
    _atom_site_aniso_U_23
    O1 0.0124(6) 0.0179(6) 0.0205(7) 0.0008(4) -0.0027(5) 0.0074(5)
    O2 0.0149(6) 0.0153(6) 0.0186(6) -0.0017(4) -0.0028(4) 0.0048(4)
    C1 0.0140(7) 0.0112(7) 0.0107(8) 0.0012(5) -0.0025(6) -0.0034(6)
    C2 0.0115(7) 0.0118(7) 0.0126(8) 0.0003(5) -0.0025(6) -0.0004(6)
    C3 0.0138(7) 0.0141(7) 0.0134(8) -0.0013(5) -0.0012(6) -0.0014(6)
    C4 0.0170(8) 0.0109(7) 0.0190(9) -0.0011(5) -0.0012(6) 0.0003(6)
loop_
    _geom_bond_atom_site_label_1
    _geom_bond_atom_site_label_2
    _geom_bond_site_symmetry_2
    _geom_bond_distance
    _geom_bond_publ_flag
    O1 C1 . 1.321(2) ?
    O2 C1 . 1.220(2) ?
    C1 C2 . 1.511(2) ?
    C2 C2 2_655 1.533(3) ?
    C2 C3 . 1.5397(19) ?
    C3 C4 . 1.523(2) ?
    C4 C4 2_655 1.521(3) ?
    O1 H1o . 0.850(10)
                     ?
    C2 H2 . 1.0000 ?
    C3 H3a . 0.9900 ?
    C3 H3b . 0.9900 ?
    C4 H4a . 0.9900 ?
    C4 H4b . 0.9900 ?
loop_
    _geom_angle_atom_site_label_1
    _geom_angle_atom_site_label_2
    _geom_angle_atom_site_label_3
    _geom_angle_site_symmetry_1
    _geom_angle_site_symmetry_3
    _geom_angle
    _geom_angle_publ_flag
    O2 C1 O1 . . 123.10(10)
                          ?
    O2 C1 C2 . . 123.60(10)
                          ?
    O1 C1 C2 . . 113.30(10)
                          ?
    C1 C2 C2 . 2_655 109.90(10)
                              ?
    C1 C2 C3 . . 109.00(10)
                          ?
    C2 C2 C3 2_655 . 112.90(10)
                              ?
    C4 C3 C2 . . 112.00(10)
                          ?
    C4 C4 C3 2_655 . 110.50(10)
                              ?
    C1 O1 H1o . . 109.0(10)
                         ?
    C1 C2 H2 . . 108.3 ?
    C2 C2 H2 2_655 . 108.3 ?
    C3 C2 H2 . . 108.3 ?
    C4 C3 H3a . . 109.2 ?
    C2 C3 H3a . . 109.2 ?
    C4 C3 H3b . . 109.2 ?
    C2 C3 H3b . . 109.2 ?
    H3a C3 H3b . . 107.9 ?
    C4 C4 H4a 2_655 . 109.5 ?
    C3 C4 H4a . . 109.5 ?
    C4 C4 H4b 2_655 . 109.5 ?
    C3 C4 H4b . . 109.5 ?
    H4a C4 H4b . . 108.1 ?
loop_
    _geom_torsion_atom_site_label_1
    _geom_torsion_atom_site_label_2
    _geom_torsion_atom_site_label_3
    _geom_torsion_atom_site_label_4
    _geom_torsion_site_symmetry_1
    _geom_torsion_site_symmetry_2
    _geom_torsion_site_symmetry_3
    _geom_torsion_site_symmetry_4
    _geom_torsion
    _geom_torsion_publ_flag
    O2 C1 C2 C2 . . . 2_655 11.2(2) ?
    O1 C1 C2 C2 . . . 2_655 -171.20(10)
                                      ?
    O2 C1 C2 C3 . . . . -113.0(2) ?
    O1 C1 C2 C3 . . . . 64.6(2) ?
    C1 C2 C3 C4 . . . . 172.70(10)
                                 ?
    C2 C2 C3 C4 2_655 . . . 50.2(2) ?
    C2 C3 C4 C4 . . . 2_655 -56.6(2) ?
loop_
    _geom_hbond_atom_site_label_D
    _geom_hbond_atom_site_label_H
    _geom_hbond_atom_site_label_A
    _geom_hbond_site_symmetry_A
    _geom_hbond_distance_DH
    _geom_hbond_distance_HA
    _geom_hbond_distance_DA
    _geom_hbond_angle_DHA
    _geom_hbond_publ_flag
    O1 H1o O2 7 0.850(10)
                        1.810(10)
                                2.662(2) 178(2) yes
