# Supplementary material for: Low-temperature redetermination of trans-cyclo­hexane-1,2-dicarboxylic acid
Source: Acta Crystallogr Sect E Struct Rep Online. 2008 May 3;64(Pt 6):o992. doi: 10.1107/S1600536808012592 (PMC2961601; doi:10.1107/S1600536808012592)
Supplement: Supplementary file 2 [file e-64-0o992-Isup2.hkl]

# 
# h,k,l, Fc-squared, Fo-squared, sigma(Fo-squared) and status flag 
# 
data_I
_shelx_title '  CYHCAC10 in C2/c' 
_shelx_refln_list_code          4 
_shelx_F_calc_maximum      127.35 
_exptl_crystal_F_000       368.00 
_reflns_d_resolution_high  0.7697 
 
loop_ 
 _symmetry_equiv_pos_as_xyz 
 'x, y, z' 
 '-x, y, -z+1/2' 
 'x+1/2, y+1/2, z' 
 '-x+1/2, y+1/2, -z+1/2' 
 '-x, -y, -z' 
 'x, -y, z-1/2' 
 '-x+1/2, -y+1/2, -z' 
 'x+1/2, -y+1/2, z-1/2' 
 
_cell_length_a     5.5853 
_cell_length_b    13.8404 
_cell_length_c    10.0353 
_cell_angle_alpha  90.000 
_cell_angle_beta   96.114 
_cell_angle_gamma  90.000 
 
_shelx_F_squared_multiplier     1.000 
 
loop_ 
 _refln_index_h 
 _refln_index_k 
 _refln_index_l 
 _refln_F_squared_calc 
 _refln_F_squared_meas 
 _refln_F_squared_sigma 
 _refln_observed_status 
   2   0   0       13.51       21.32      2.11 o 
   4   0   0      280.83      308.96      9.76 o 
   6   0   0       32.93       45.09     10.41 o 
   1   1   0     3205.41     3009.25     37.05 o 
   3   1   0     2162.70     2402.13     31.62 o 
   5   1   0      443.29      494.01     14.63 o 
   7   1   0       77.74       75.28      9.92 o 
   0   2   0       13.25       17.72      1.51 o 
   2   2   0     4202.82     4188.37     67.70 o 
   4   2   0      172.59      163.82      6.03 o 
   6   2   0        0.02       -3.90      3.94 o 
   1   3   0      112.30      129.05      3.29 o 
   3   3   0       98.25      110.03      5.22 o 
   5   3   0      546.27      563.36     14.10 o 
   7   3   0      285.41      315.93     17.18 o 
   0   4   0     3402.38     3204.71     85.14 o 
   2   4   0       12.59        8.84      3.86 o 
   4   4   0      706.33      695.65     17.94 o 
   6   4   0        0.61       -0.21      4.29 o 
   1   5   0       77.69       83.36      3.06 o 
   3   5   0     1139.38     1179.75     34.69 o 
   5   5   0      577.42      563.36     16.97 o 
   0   6   0     4133.70     3896.04     78.34 o 
   2   6   0      211.52      204.24      5.78 o 
   4   6   0       59.75       60.95      5.62 o 
   6   6   0       33.50       45.95      6.30 o 
   1   7   0     1509.24     1571.48     23.02 o 
   3   7   0      580.44      519.36     15.55 o 
   5   7   0      235.06      217.85     12.35 o 
   0   8   0      801.21      771.70     20.02 o 
   2   8   0      768.75      763.71     14.61 o 
   4   8   0       72.52       91.25     13.92 o 
   6   8   0        0.09       -2.53      5.02 o 
   1   9   0      288.00      286.34      7.02 o 
   3   9   0      100.65       94.75      7.91 o 
   5   9   0      176.24      169.77     14.49 o 
   0  10   0      528.58      511.58     21.86 o 
   2  10   0      592.89      581.72     14.09 o 
   4  10   0      387.66      373.31     16.33 o 
   1  11   0       13.04       48.64     10.04 o 
   3  11   0      691.09      673.78     22.37 o 
   5  11   0        6.06        4.50      5.77 o 
   0  12   0      324.39      373.57     17.00 o 
   2  12   0       18.28       26.56      7.21 o 
   4  12   0       29.29       37.62     10.30 o 
   1  13   0      725.31      730.07     16.06 o 
   3  13   0       59.20       62.99      8.25 o 
   0  14   0       25.26       23.45      5.56 o 
   2  14   0        5.21        9.08      5.81 o 
   4  14   0       52.53       57.46      9.30 o 
   1  15   0      669.16      665.17     24.09 o 
   3  15   0        4.84        4.80      5.54 o 
   0  16   0        0.18        4.69      5.05 o 
   2  16   0       89.79      102.97     10.62 o 
   1  17   0        4.23        2.03      6.39 o 
  -7   1   1      124.27      117.81     11.38 o 
  -5   1   1      891.60      921.90     22.21 o 
  -3   1   1     2415.59     2605.93     43.58 o 
  -1   1   1     1940.39     1926.98     43.70 o 
   1   1   1     1638.92     1500.35     24.77 o 
   3   1   1      522.18      559.04      9.82 o 
   5   1   1        8.62        2.02      5.67 o 
   7   1   1       10.14       23.81      8.06 o 
  -6   2   1       43.99       34.63      5.67 o 
  -4   2   1      184.44      196.19      6.60 o 
  -2   2   1       75.79       97.41      6.86 o 
   0   2   1     1825.15     1770.45     23.60 o 
   2   2   1     1227.22     1252.37     25.90 o 
   4   2   1      220.71      211.07      7.27 o 
   6   2   1       57.00       53.98      8.38 o 
  -7   3   1        0.96        5.86      5.55 o 
  -5   3   1      186.09      203.63      7.53 o 
  -3   3   1      133.37      142.66      7.57 o 
  -1   3   1      359.72      359.83      6.59 o 
   1   3   1       15.44       19.80      1.38 o 
   3   3   1       41.67       35.08      3.65 o 
   5   3   1        2.81        8.33      3.46 o 
   7   3   1       58.80       56.31     10.12 o 
  -6   4   1      178.34      179.70     10.88 o 
  -4   4   1       39.61       43.56      4.48 o 
  -2   4   1       98.46      108.15      3.47 o 
   0   4   1     1920.73     1855.27     28.12 o 
   2   4   1      431.31      422.32     10.67 o 
   4   4   1      791.33      729.66     18.52 o 
   6   4   1      316.09      324.13     18.33 o 
  -5   5   1     1199.94     1164.76     23.68 o 
  -3   5   1      269.35      256.25      6.47 o 
  -1   5   1      181.91      147.26      3.88 o 
   1   5   1     6422.22     6499.08     95.62 o 
   3   5   1       36.27       39.23      4.00 o 
   5   5   1      451.19      391.46     15.51 o 
  -6   6   1       12.72       20.19      5.25 o 
  -4   6   1       86.37       79.40      7.48 o 
  -2   6   1      833.54      886.45     17.95 o 
   0   6   1      643.19      635.80     11.41 o 
   2   6   1      395.80      421.57      9.51 o 
   4   6   1     1487.52     1361.05     30.19 o 
   6   6   1       65.29       78.63      9.71 o 
  -5   7   1        2.57       -2.05      4.06 o 
  -3   7   1      602.98      638.48     29.74 o 
  -1   7   1      241.33      230.40      5.64 o 
   1   7   1      173.54      198.18      5.36 o 
   3   7   1      656.63      613.95     15.98 o 
   5   7   1      104.55       91.16      8.78 o 
  -6   8   1       32.81       31.19      7.25 o 
  -4   8   1      911.82      901.89     26.57 o 
  -2   8   1      166.20      171.81      5.73 o 
   0   8   1       25.48       23.71      2.58 o 
   2   8   1      496.32      494.88     11.62 o 
   4   8   1        3.96        5.22      4.28 o 
   6   8   1       17.84       20.75     10.69 o 
  -5   9   1       64.07       69.80     12.07 o 
  -3   9   1        5.01        9.08      3.46 o 
  -1   9   1      703.30      704.09     12.81 o 
   1   9   1      488.71      488.52     12.94 o 
   3   9   1        1.93        1.11      3.62 o 
   5   9   1       79.32       82.14      9.00 o 
  -6  10   1        9.52        9.03      6.56 o 
  -4  10   1      433.31      489.89     39.59 o 
  -2  10   1       62.33       66.37      5.89 o 
   0  10   1     2052.91     2027.96     32.46 o 
   2  10   1       20.21       12.00      4.17 o 
   4  10   1       30.52       37.47      6.80 o 
  -5  11   1        0.92        1.34      5.17 o 
  -3  11   1      807.14      804.63     35.19 o 
  -1  11   1      523.69      529.82     12.58 o 
   1  11   1      274.84      288.73      8.51 o 
   3  11   1     1234.31     1110.76     31.45 o 
   5  11   1       72.54       58.96     15.19 o 
  -4  12   1     1087.02      994.48     31.26 o 
  -2  12   1      249.66      274.96     13.13 o 
   0  12   1      976.28      930.68     18.46 o 
   2  12   1      363.08      354.65     30.80 o 
   4  12   1       21.75       12.54      5.75 o 
  -5  13   1        6.75        8.80      6.69 o 
  -3  13   1      175.45      169.46     11.92 o 
  -1  13   1      377.43      403.35     14.36 o 
   1  13   1       30.01       30.55      5.59 o 
   3  13   1       13.04       13.29      5.36 o 
  -4  14   1      480.16      456.46     20.79 o 
  -2  14   1      187.23      177.06     16.44 o 
   0  14   1        6.05        7.05      3.28 o 
   2  14   1       65.62       60.88     11.34 o 
   4  14   1        8.48       10.99      6.46 o 
  -3  15   1       55.50       50.58      8.66 o 
  -1  15   1       92.55       87.59      6.31 o 
   1  15   1       38.92       34.35      7.03 o 
   3  15   1      198.29      152.05     24.66 o 
  -2  16   1       51.98       54.24      8.88 o 
   0  16   1      160.50      150.61      8.03 o 
   2  16   1      101.81       93.93     10.27 o 
  -1  17   1       50.52       62.19     14.66 o 
   1  17   1      100.96      109.87     11.34 o 
  -6   0   2      719.28      856.86     30.93 o 
  -4   0   2     3414.39     3729.37     68.80 o 
  -2   0   2      638.22      631.18     15.16 o 
   0   0   2     1842.84     1715.53     67.86 o 
   2   0   2     5244.67     5593.44    152.92 o 
   4   0   2       85.86      109.31      6.46 o 
   6   0   2      105.21       69.84     12.81 o 
  -7   1   2       98.54      128.62      9.59 o 
  -5   1   2       62.41       69.55      6.37 o 
  -3   1   2      380.37      419.52      9.53 o 
  -1   1   2    16218.92    15338.60    450.84 o 
   1   1   2     1575.53     1508.18     31.57 o 
   3   1   2     1981.16     2083.26     35.89 o 
   5   1   2      114.20       93.23      9.02 o 
   7   1   2        4.53        2.81      6.52 o 
  -6   2   2        2.99        4.01      4.05 o 
  -4   2   2      131.64      146.00      5.68 o 
  -2   2   2      623.84      648.36     13.33 o 
   0   2   2     4425.00     4291.72     59.04 o 
   2   2   2       11.03       20.09      2.61 o 
   4   2   2       39.71       43.89      4.43 o 
   6   2   2       20.05       23.83      6.71 o 
  -7   3   2       39.20       43.37      9.67 o 
  -5   3   2       22.28       20.28      3.59 o 
  -3   3   2      697.89      696.54     16.80 o 
  -1   3   2     1421.11     1250.19     24.76 o 
   1   3   2      359.40      350.87     11.36 o 
   3   3   2     2786.69     2700.76     45.44 o 
   5   3   2      407.37      399.21     12.82 o 
  -6   4   2        2.50        6.10      4.51 o 
  -4   4   2      646.91      638.07     21.74 o 
  -2   4   2      133.98      130.84      5.12 o 
   0   4   2      613.76      633.35     10.00 o 
   2   4   2       18.63       19.01      5.56 o 
   4   4   2       60.35       74.48      6.73 o 
   6   4   2      158.96      167.92     12.89 o 
  -5   5   2      301.51      318.19      9.88 o 
  -3   5   2      191.33      196.42      9.07 o 
  -1   5   2       28.31       44.88      2.53 o 
   1   5   2     2815.85     3027.30     50.08 o 
   3   5   2       29.47       33.48      6.54 o 
   5   5   2      249.98      284.85     14.69 o 
  -6   6   2      195.81      190.71     10.21 o 
  -4   6   2      140.84      119.53      7.88 o 
  -2   6   2      437.41      470.04      9.58 o 
   0   6   2     1662.23     1696.75     26.01 o 
   2   6   2        0.52       -0.09      2.62 o 
   4   6   2     1089.91     1077.06     29.24 o 
   6   6   2      142.84      164.42     26.01 o 
  -5   7   2        6.65        7.19      4.25 o 
  -3   7   2       51.87       52.46      3.53 o 
  -1   7   2     1468.20     1437.88     21.61 o 
   1   7   2      150.71      172.90      8.07 o 
   3   7   2       98.74       99.55      7.71 o 
   5   7   2       35.86       35.69      6.64 o 
  -6   8   2        1.74        6.90      5.88 o 
  -4   8   2       18.42       22.42      4.11 o 
  -2   8   2       98.40      101.46      4.77 o 
   0   8   2      184.55      172.36      5.62 o 
   2   8   2      119.13      113.92      4.99 o 
   4   8   2      205.79      207.71     16.29 o 
   6   8   2       28.25       28.09      7.36 o 
  -5   9   2       13.57       10.75      8.77 o 
  -3   9   2      102.32      113.40      7.44 o 
  -1   9   2      890.71      869.52     15.16 o 
   1   9   2      153.06      169.52      6.52 o 
   3   9   2      130.98      115.57     12.06 o 
   5   9   2       17.44       13.95      5.88 o 
  -6  10   2       28.50       31.44      7.98 o 
  -4  10   2      645.41      610.54     21.65 o 
  -2  10   2        0.01        3.65      2.49 o 
   0  10   2      103.14       98.07      5.58 o 
   2  10   2       38.17       36.26      5.79 o 
   4  10   2     1042.95      981.33     29.69 o 
  -5  11   2       44.40       57.13      8.77 o 
  -3  11   2      165.07      147.10     14.60 o 
  -1  11   2      780.42      783.09     14.95 o 
   1  11   2       10.44       10.25      3.02 o 
   3  11   2       10.66       12.48      4.86 o 
   5  11   2       42.67       38.87      7.87 o 
  -4  12   2       15.85       65.19     42.06 o 
  -2  12   2      161.86      159.62     10.61 o 
   0  12   2      180.21      171.95     10.53 o 
   2  12   2      513.76      432.33     31.47 o 
   4  12   2      316.20      321.92     18.94 o 
  -3  13   2      265.06      275.87     14.69 o 
  -1  13   2       83.85       89.65      5.69 o 
   1  13   2       20.32       14.34      3.80 o 
   3  13   2       11.97        8.62      7.75 o 
  -4  14   2       23.50       37.36      7.89 o 
  -2  14   2       25.79       33.38      6.82 o 
   0  14   2        0.09        3.30      2.80 o 
   2  14   2        7.83        3.95      4.48 o 
   4  14   2        2.41       -2.12      5.31 o 
  -3  15   2       46.94       50.92      8.66 o 
  -1  15   2       33.75       41.57      6.23 o 
   1  15   2       38.52       57.48     11.13 o 
   3  15   2      228.98      238.31     15.20 o 
  -2  16   2       19.63       16.85      6.61 o 
   0  16   2      255.19      267.76     10.30 o 
   2  16   2       44.69       26.45     12.42 o 
  -1  17   2        9.91        8.20      5.97 o 
   1  17   2      561.10      614.72     34.78 o 
  -7   1   3       50.05       51.11     13.49 o 
  -5   1   3      679.81      748.14     18.42 o 
  -3   1   3       88.92       96.88      6.05 o 
  -1   1   3      117.22      143.22      6.24 o 
   1   1   3      756.14      776.56     18.38 o 
   3   1   3      131.24      121.79      4.97 o 
   5   1   3      507.44      460.13     20.26 o 
  -6   2   3        3.22        3.00      3.95 o 
  -4   2   3        2.04        4.88      2.48 o 
  -2   2   3      566.70      597.28     11.31 o 
   0   2   3     9338.96     9133.87    174.18 o 
   2   2   3     1207.58     1235.68     22.57 o 
   4   2   3      102.02      105.87      7.35 o 
   6   2   3        0.41        4.30      5.82 o 
  -7   3   3        0.92        7.66      6.73 o 
  -5   3   3       12.83       11.70      4.01 o 
  -3   3   3      357.38      382.12      9.23 o 
  -1   3   3      601.96      712.67     15.46 o 
   1   3   3      814.18      845.44     17.49 o 
   3   3   3       20.96       22.95      2.50 o 
   5   3   3       55.82       65.92      9.68 o 
  -6   4   3      139.87      145.25      8.96 o 
  -4   4   3       64.16       70.70      4.85 o 
  -2   4   3     1065.62     1121.05     21.57 o 
   0   4   3    13853.80    13795.24    176.63 o 
   2   4   3      727.12      634.90     18.67 o 
   4   4   3      180.61      168.93      9.58 o 
   6   4   3      198.54      179.76     15.77 o 
  -5   5   3       74.99       80.18      5.60 o 
  -3   5   3      133.16      121.40      6.22 o 
  -1   5   3      484.67      444.93     11.36 o 
   1   5   3      776.37      806.68     20.16 o 
   3   5   3     1877.37     1759.21     41.17 o 
   5   5   3      461.45      445.38     17.31 o 
  -6   6   3      246.91      246.55     11.89 o 
  -4   6   3      226.73      247.83     10.47 o 
  -2   6   3     1169.61     1154.92     19.42 o 
   0   6   3      966.78     1019.73     15.87 o 
   2   6   3     1190.99     1065.34     26.83 o 
   4   6   3     1974.32     1806.74     44.02 o 
   6   6   3      226.74      214.26     15.35 o 
  -5   7   3      497.03      524.75     30.30 o 
  -3   7   3      125.79      114.72      5.10 o 
  -1   7   3        0.40        0.38      1.48 o 
   1   7   3      385.18      410.43     10.27 o 
   3   7   3     1647.29     1563.84     38.41 o 
   5   7   3       79.85       58.92     12.74 o 
  -6   8   3        6.18        2.45      5.87 o 
  -4   8   3      111.90      102.93     11.09 o 
  -2   8   3        0.01       -1.00      1.98 o 
   0   8   3      124.28      134.32      5.08 o 
   2   8   3        0.41        1.94      3.28 o 
   4   8   3      170.19      165.65     10.84 o 
   6   8   3      177.26      198.83     21.39 o 
  -5   9   3        6.06        7.92      5.35 o 
  -3   9   3      715.61      706.04     19.43 o 
  -1   9   3      169.70      177.13      5.75 o 
   1   9   3      568.30      524.72     14.16 o 
   3   9   3      607.59      555.65     19.17 o 
   5   9   3       62.67       67.85     10.47 o 
  -4  10   3      439.60      465.29     18.54 o 
  -2  10   3        0.29        0.06      2.43 o 
   0  10   3        4.04        0.85      2.30 o 
   2  10   3      263.79      225.96     11.22 o 
   4  10   3       34.63       32.18      6.73 o 
  -5  11   3      412.83      409.65     19.18 o 
  -3  11   3        6.29        8.69      4.60 o 
  -1  11   3     3634.68     3528.66     50.33 o 
   1  11   3      305.43      342.60     10.77 o 
   3  11   3        8.47        9.19      4.87 o 
   5  11   3       85.61       98.39     10.84 o 
  -4  12   3      195.67      188.16     20.57 o 
  -2  12   3      749.50      732.60     16.83 o 
   0  12   3       49.74       44.15      4.09 o 
   2  12   3       10.95        0.38      4.01 o 
   4  12   3      130.63       99.46     11.50 o 
  -3  13   3       41.97       38.46      7.27 o 
  -1  13   3        7.58        7.80      3.06 o 
   1  13   3      389.92      314.07     16.66 o 
   3  13   3        4.22        9.39      5.44 o 
  -4  14   3       86.32       88.39     10.89 o 
  -2  14   3       18.39       16.30      6.51 o 
   0  14   3        6.63        2.97      3.53 o 
   2  14   3       46.53       42.96      7.19 o 
   4  14   3      151.22      140.06     20.36 o 
  -3  15   3       14.85       22.68      7.05 o 
  -1  15   3      246.03      234.37     14.19 o 
   1  15   3       17.15        9.52      8.32 o 
   3  15   3       14.15       12.59      6.31 o 
  -2  16   3       10.05        5.59      6.08 o 
   0  16   3       37.56       33.00      5.14 o 
   2  16   3      108.28      101.42     13.33 o 
  -1  17   3      159.44      198.34     50.73 o 
   1  17   3      245.37      258.29     15.94 o 
  -6   0   4       82.29       66.80     18.66 o 
  -4   0   4      998.93     1023.65    123.25 o 
  -2   0   4     1570.91     1734.91     41.78 o 
   0   0   4     3429.36     3200.53    126.52 o 
   2   0   4     1797.43     1935.37     57.99 o 
   4   0   4      379.32      290.57     19.35 o 
   6   0   4      217.15      227.96     22.00 o 
  -7   1   4      124.15      137.55     27.67 o 
  -5   1   4     1614.83     1647.08     34.92 o 
  -1   1   4     1018.32     1200.20     26.00 o 
   1   1   4       14.54       10.92      3.84 o 
   3   1   4       35.24       50.35      6.49 o 
   5   1   4      185.35      140.71     11.29 o 
  -6   2   4       95.21       94.82      9.44 o 
  -4   2   4      123.97      132.35      7.12 o 
  -2   2   4     1020.12     1158.48     22.39 o 
   0   2   4      774.95      835.66     18.61 o 
   2   2   4      285.64      243.73      9.54 o 
   4   2   4       26.27       21.17      4.64 o 
   6   2   4        5.18        1.85      5.92 o 
  -5   3   4      893.40      946.62     22.33 o 
  -3   3   4      783.79      815.28     14.92 o 
  -1   3   4      618.33      607.87     23.03 o 
   1   3   4      424.86      440.02     10.98 o 
   3   3   4      219.99      239.95      7.49 o 
   5   3   4        0.69       -2.92      4.56 o 
  -6   4   4       15.06       10.99      4.81 o 
  -4   4   4      132.93      125.51      6.09 o 
  -2   4   4      347.64      367.93     12.27 o 
   0   4   4       41.38       54.27      4.44 o 
   2   4   4      524.01      540.92     16.13 o 
   4   4   4      125.32      108.41     14.34 o 
   6   4   4       38.25       33.35      9.71 o 
  -5   5   4       83.31       85.31      8.63 o 
  -3   5   4      440.02      496.66     13.06 o 
  -1   5   4     1203.25     1217.18     18.54 o 
   1   5   4      318.90      311.59     12.36 o 
   3   5   4      689.75      667.35     28.88 o 
   5   5   4       18.18       23.22      6.18 o 
  -6   6   4        4.64        1.96      4.53 o 
  -4   6   4      178.03      180.62      9.35 o 
  -2   6   4       83.60       70.91      4.05 o 
   0   6   4     3524.69     3671.99     47.45 o 
   2   6   4       27.71       25.63      4.55 o 
   4   6   4       14.99       11.70      4.94 o 
   6   6   4       20.33       22.54      7.99 o 
  -5   7   4       20.88       20.02      4.62 o 
  -3   7   4      171.53      168.09      7.34 o 
  -1   7   4       48.40       47.58      2.98 o 
   1   7   4      294.94      288.92     10.95 o 
   3   7   4      985.36      897.43     26.69 o 
   5   7   4      221.70      229.84     13.18 o 
  -6   8   4       43.09       42.87      8.20 o 
  -4   8   4       84.95       75.45     10.00 o 
  -2   8   4      220.44      230.97      7.22 o 
   0   8   4       85.62       89.00      4.27 o 
   2   8   4      212.35      193.33     15.41 o 
   4   8   4        3.36        0.72      4.10 o 
  -5   9   4      201.08      187.50     12.74 o 
  -3   9   4        1.16        1.62      2.55 o 
  -1   9   4       62.71       58.56      3.87 o 
   1   9   4      142.48      150.35      6.69 o 
   3   9   4      282.93      294.87     13.67 o 
   5   9   4       42.08       44.43      7.97 o 
  -4  10   4      204.75      163.47     10.30 o 
  -2  10   4     1151.84     1124.69     22.46 o 
   0  10   4      141.98      141.44      5.78 o 
   2  10   4        9.46       -0.37      3.66 o 
   4  10   4       29.05       29.93      7.04 o 
  -5  11   4       80.63       86.40     13.87 o 
  -3  11   4       95.97       94.61      7.85 o 
  -1  11   4      138.36      126.31      5.82 o 
   1  11   4       17.72        7.17      3.54 o 
   3  11   4       23.71       28.25      6.27 o 
   5  11   4       85.51       81.94     15.01 o 
  -4  12   4      775.29      793.98     30.55 o 
  -2  12   4        1.10        3.19      3.08 o 
   0  12   4       35.49       39.22      4.02 o 
   2  12   4       31.36       37.67      6.52 o 
   4  12   4       10.32       15.07      6.33 o 
  -3  13   4      120.15      126.81     11.40 o 
  -1  13   4        1.19       -1.61      2.76 o 
   1  13   4      220.83      222.24     12.16 o 
   3  13   4      169.23      151.76     11.91 o 
  -4  14   4       19.00        9.05      6.74 o 
  -2  14   4        2.78        8.29      5.44 o 
   0  14   4        0.07        2.93      3.10 o 
   2  14   4       11.30       11.21      5.70 o 
  -3  15   4       25.58       19.15      6.90 o 
  -1  15   4        2.08        5.03      4.02 o 
   1  15   4       41.80       35.07     10.14 o 
   3  15   4      467.52      531.32     23.57 o 
  -2  16   4      107.53      144.53     17.61 o 
   0  16   4      799.14      919.61     41.16 o 
   2  16   4      111.52      108.52     11.24 o 
  -1  17   4      377.66      382.33     25.10 o 
  -5   1   5       34.02       36.67     10.45 o 
  -3   1   5       76.38       70.11      4.03 o 
  -1   1   5     1226.68     1227.25     39.62 o 
   1   1   5      580.24      599.15     18.38 o 
   3   1   5     1600.73     1607.72     30.39 o 
   5   1   5      209.94      217.17     14.22 o 
  -6   2   5      258.78      302.56     23.15 o 
  -4   2   5      478.34      502.02     18.71 o 
  -2   2   5      409.75      410.77     37.14 o 
   0   2   5       47.98       43.66      3.42 o 
   2   2   5       50.24       50.00      5.16 o 
   4   2   5       41.33       35.39      5.63 o 
   6   2   5        0.60        6.82      6.66 o 
  -5   3   5       13.30       10.99      4.84 o 
  -3   3   5       10.50       12.10      6.51 o 
  -1   3   5       35.15       42.48      4.94 o 
   1   3   5       96.51      104.31      5.19 o 
   3   3   5      113.63      114.67      5.66 o 
   5   3   5        0.39        2.68      5.47 o 
  -6   4   5       50.67       49.87     12.97 o 
  -4   4   5      158.20      153.97      8.40 o 
  -2   4   5      346.99      366.24     13.91 o 
   0   4   5       95.73      119.93      4.72 o 
   2   4   5     1143.74     1095.88     32.95 o 
   4   4   5        4.09        0.81      4.26 o 
   6   4   5        0.07        2.28      6.62 o 
  -5   5   5        1.18        2.58      3.69 o 
  -3   5   5        7.13        7.44      3.12 o 
  -1   5   5     3551.06     3630.11     66.01 o 
   1   5   5      155.32      150.15      6.17 o 
   3   5   5     2619.52     2476.77     56.21 o 
   5   5   5      135.54      162.85     11.54 o 
  -6   6   5       14.07       14.30      5.56 o 
  -4   6   5      441.04      446.02     13.72 o 
  -2   6   5       16.31       17.28      3.31 o 
   0   6   5     2541.93     2558.98     48.64 o 
   2   6   5      404.86      363.08     13.61 o 
   4   6   5      225.46      251.05     13.00 o 
  -5   7   5       29.03       29.66      5.12 o 
  -3   7   5      373.10      391.27     10.27 o 
  -1   7   5      109.23      111.52      4.29 o 
   1   7   5      276.36      279.22     11.07 o 
   3   7   5        0.30       -5.03      3.35 o 
   5   7   5      471.13      455.98     19.06 o 
  -6   8   5       44.12       59.13      8.30 o 
  -4   8   5      396.22      377.34     13.10 o 
  -2   8   5       66.60       66.29      5.80 o 
   0   8   5       85.54       84.92      4.87 o 
   2   8   5      325.37      309.85     27.42 o 
   4   8   5      312.98      288.89     26.41 o 
  -5   9   5      245.65      222.67     13.18 o 
  -3   9   5        0.32        1.06      2.71 o 
  -1   9   5      702.13      635.85     11.93 o 
   1   9   5       64.72       77.70      6.90 o 
   3   9   5       10.53       18.05      5.48 o 
   5   9   5       59.64       75.96      9.80 o 
  -4  10   5      135.86      142.85     14.27 o 
  -2  10   5      713.17      725.35     15.58 o 
   0  10   5      102.15      112.02      6.00 o 
   2  10   5      110.60       93.31     17.40 o 
   4  10   5      303.66      325.93     22.18 o 
  -5  11   5      338.62      399.85     19.34 o 
  -3  11   5        1.40       -1.50      3.94 o 
  -1  11   5       17.07       18.84      3.88 o 
   1  11   5        0.08       -1.02      4.02 o 
   3  11   5       45.91       51.18      7.68 o 
  -4  12   5        4.62        0.21      6.28 o 
  -2  12   5      376.36      372.76     14.28 o 
   0  12   5       61.21       69.98      6.07 o 
   2  12   5       18.18       13.26      5.45 o 
   4  12   5      675.31      744.77     27.18 o 
  -3  13   5      125.83      119.20     11.12 o 
  -1  13   5        3.08        4.70      3.43 o 
   1  13   5        5.38       -1.55      3.72 o 
   3  13   5        1.62        1.64      5.13 o 
  -2  14   5       25.88       29.27      7.46 o 
   0  14   5        4.20       10.87      4.46 o 
   2  14   5      184.99      177.99     20.05 o 
  -3  15   5        1.32        5.75      6.18 o 
  -1  15   5       93.85      100.20     11.13 o 
   1  15   5        1.92        8.00      9.87 o 
  -2  16   5        0.00        4.34      7.51 o 
   0  16   5        0.00       10.55      7.83 o 
  -6   0   6      615.34      630.81     49.34 o 
  -4   0   6        0.95        2.86      6.73 o 
  -2   0   6     3467.68     3708.56    153.22 o 
   0   0   6     3434.73     3330.64    135.28 o 
   2   0   6      945.47      944.98     34.31 o 
   4   0   6      877.48      785.92     37.05 o 
   6   0   6      508.00      521.17     33.50 o 
  -5   1   6      239.23      191.15     68.19 o 
  -3   1   6      400.19      497.67     16.46 o 
  -1   1   6       15.90       11.58      4.98 o 
   1   1   6      162.63      157.50      7.61 o 
   3   1   6      192.08      180.20      7.58 o 
   5   1   6       62.04       58.22      9.45 o 
  -6   2   6       35.26       27.71     11.85 o 
  -4   2   6      179.62       73.93     11.40 o 
  -2   2   6       12.70        4.29      3.03 o 
   0   2   6     1216.01     1223.11     27.41 o 
   2   2   6      489.04      467.98     13.52 o 
   4   2   6      245.55      220.99      9.90 o 
   6   2   6      108.49      103.93     13.45 o 
  -3   3   6       11.74        9.16      5.14 o 
  -1   3   6       11.80       23.17      5.88 o 
   1   3   6      113.26      110.49      5.43 o 
   3   3   6      179.25      162.33     13.67 o 
   5   3   6      275.64      285.90     16.16 o 
  -6   4   6       98.58      117.33     17.08 o 
  -4   4   6       25.54       17.35      5.07 o 
  -2   4   6        1.48        1.06      2.88 o 
   0   4   6      663.74      662.37     14.33 o 
   2   4   6       58.21       52.05      4.87 o 
   4   4   6      276.34      288.07     13.86 o 
  -5   5   6      171.15      206.98     27.28 o 
  -3   5   6      320.39      335.99     22.16 o 
  -1   5   6       19.39       13.14      4.15 o 
   1   5   6      454.19      462.31     12.60 o 
   3   5   6      961.24      882.86     25.75 o 
   5   5   6       35.10       23.30     10.58 o 
  -6   6   6       54.98       49.67     13.21 o 
  -4   6   6      217.30      231.02      9.99 o 
  -2   6   6       65.76       72.47      8.91 o 
   0   6   6      291.51      293.30     12.22 o 
   2   6   6     1071.99     1027.55     27.75 o 
   4   6   6      157.91      154.42     10.95 o 
  -5   7   6       59.72       55.64     10.13 o 
  -3   7   6       44.25       44.52      4.47 o 
  -1   7   6     2111.38     2173.05     40.18 o 
   1   7   6       67.54       61.99      8.21 o 
   3   7   6       37.24       38.21      6.30 o 
   5   7   6       49.13       40.58      7.84 o 
  -4   8   6       22.19       23.48      5.15 o 
  -2   8   6      503.57      498.89     12.19 o 
   0   8   6      275.69      291.18     10.31 o 
   2   8   6       34.88       35.11      7.04 o 
   4   8   6      161.16      142.05     13.30 o 
  -5   9   6       19.32       20.19      5.53 o 
  -3   9   6        5.89        4.23      3.07 o 
  -1   9   6      468.95      460.31     12.76 o 
   1   9   6       89.33       73.39     19.97 o 
   3   9   6        0.21        0.32      4.19 o 
  -4  10   6        5.76        4.00      4.34 o 
  -2  10   6       25.43       33.65      7.54 o 
   0  10   6       23.74       14.27      5.77 o 
   2  10   6        4.82        7.86      4.76 o 
   4  10   6      745.53      802.72     39.67 o 
  -3  11   6       14.26       18.23      5.42 o 
  -1  11   6       91.06       89.16      6.52 o 
   1  11   6        0.48        2.65      4.02 o 
   3  11   6      235.17      262.18     14.80 o 
  -4  12   6        3.29       -2.91      5.81 o 
  -2  12   6       57.09       53.84      5.78 o 
   0  12   6        0.57        0.89      3.59 o 
   2  12   6       25.24       20.95      8.91 o 
  -3  13   6      102.69      113.68     10.09 o 
  -1  13   6      635.82      634.54     17.14 o 
   1  13   6      208.73      215.88     15.72 o 
   3  13   6       25.33       17.05     10.30 o 
  -2  14   6       34.50       29.49      6.96 o 
   0  14   6       49.95       49.66      6.86 o 
   2  14   6        1.17       -3.93      6.68 o 
  -1  15   6      846.61      995.50     27.65 o 
   1  15   6       79.10       69.52     18.38 o 
  -3   1   7      415.07      386.12     68.88 o 
  -1   1   7       26.67       20.97      6.27 o 
   1   1   7        4.52        4.26      3.27 o 
   3   1   7      117.99      123.40      7.00 o 
   5   1   7        7.22        3.80      6.23 o 
  -6   2   7        1.78       -0.03      9.84 o 
  -4   2   7       25.20       13.12      7.22 o 
  -2   2   7       64.07       84.28     10.59 o 
   0   2   7      833.73      868.05     31.00 o 
   2   2   7      364.56      372.04     12.40 o 
   4   2   7        0.33       -0.88      3.45 o 
  -5   3   7        2.01        7.58      6.77 o 
  -3   3   7       75.85       67.81     15.56 o 
  -1   3   7        8.98       14.95      6.11 o 
   1   3   7      196.26      184.35      9.07 o 
   3   3   7       30.50       36.67      7.75 o 
   5   3   7       16.54       14.30      7.09 o 
  -6   4   7       15.67       13.78     10.40 o 
  -4   4   7      242.89      261.56     25.17 o 
  -2   4   7       56.17       40.34     11.38 o 
   0   4   7      613.62      566.37     23.72 o 
   2   4   7     1103.55     1134.66     29.99 o 
   4   4   7       71.96       65.25      9.19 o 
  -3   5   7      136.51      126.02     17.24 o 
  -1   5   7     1545.78     1014.42     51.74 o 
   1   5   7      118.15      113.96      6.96 o 
   3   5   7       89.45       84.41      9.67 o 
   5   5   7        4.64        7.04      9.72 o 
  -6   6   7       65.51       43.94     12.33 o 
  -4   6   7       66.45       62.01     12.12 o 
  -2   6   7     1557.27     1599.36     44.42 o 
   0   6   7      218.51      209.40     10.26 o 
   2   6   7      558.22      533.83     18.23 o 
   4   6   7       50.49       68.31      8.44 o 
  -5   7   7       79.93       64.52     20.13 o 
  -3   7   7       11.18       10.65      5.37 o 
  -1   7   7      855.67      876.43     29.34 o 
   1   7   7      259.50      240.95     10.10 o 
   3   7   7      138.53      135.25     10.17 o 
  -4   8   7      272.99      271.67     14.16 o 
  -2   8   7      260.22      258.53     10.78 o 
   0   8   7      285.42      276.59     24.80 o 
   2   8   7       14.78       13.64      4.91 o 
   4   8   7        6.78        1.24      5.15 o 
  -5   9   7      120.20       94.44     15.67 o 
  -3   9   7      331.29      330.38     10.58 o 
  -1   9   7      190.22      204.79     10.43 o 
   1   9   7       71.42      114.39     17.76 o 
   3   9   7        0.04       -1.76      4.56 o 
  -4  10   7       76.73       86.96      8.30 o 
  -2  10   7      191.12      172.12      9.62 o 
   0  10   7      177.90      222.61     15.10 o 
   2  10   7       16.07        5.48      4.80 o 
   4  10   7      110.40      101.46     10.77 o 
  -3  11   7       15.40       11.28      5.38 o 
  -1  11   7       42.82       43.29      6.61 o 
   1  11   7       76.11       44.48      8.55 o 
   3  11   7     1025.94     1165.57     34.95 o 
  -4  12   7       44.77       38.27      9.39 o 
  -2  12   7       82.88       82.66      7.04 o 
   0  12   7       57.45      100.39     11.29 o 
   2  12   7        5.89        4.89      7.40 o 
  -3  13   7       49.09       31.54      7.25 o 
  -1  13   7        6.71        7.86      6.29 o 
   1  13   7      172.60      204.15     15.98 o 
  -2  14   7      128.56      142.47      9.84 o 
   0  14   7       38.91       33.77     19.32 o 
  -1  15   7        0.40       -2.00      4.81 o 
  -6   0   8       30.08       22.80     17.83 o 
  -4   0   8       21.34       15.45     10.06 o 
  -2   0   8      145.90      139.39     19.33 o 
   0   0   8      221.58      234.31     21.46 o 
   2   0   8      595.30      579.92     19.01 o 
   4   0   8       93.04       88.87     14.26 o 
  -5   1   8       17.67       14.80      7.79 o 
  -3   1   8      166.48      189.02     19.43 o 
  -1   1   8      170.92      178.70     30.92 o 
   1   1   8        0.01        2.73      3.48 o 
   3   1   8     1623.77     1612.71     27.21 o 
   5   1   8      162.41      186.83     15.37 o 
  -6   2   8      272.55      234.04     23.65 o 
  -4   2   8       33.42       14.41      7.60 o 
  -2   2   8       70.25       95.10     11.96 o 
   0   2   8       80.90       68.71      8.97 o 
   2   2   8       10.79       13.74      4.21 o 
   4   2   8        0.20       -4.28      5.21 o 
  -5   3   8      110.35      167.14     27.93 o 
  -3   3   8        0.38       -3.59      5.07 o 
  -1   3   8      532.23      537.96     24.78 o 
   1   3   8      219.27      223.10      8.51 o 
   3   3   8      687.88      720.47     38.24 o 
   5   3   8      164.71      183.17     15.58 o 
  -4   4   8      346.21      285.22     60.60 o 
  -2   4   8        9.14       10.00      6.53 o 
   0   4   8       95.80      109.02     10.91 o 
   2   4   8       31.51       30.39      5.25 o 
   4   4   8       57.35       61.90      8.27 o 
  -5   5   8      195.51      136.90     76.16 o 
  -3   5   8       47.00       38.23     18.09 o 
  -1   5   8      345.82      329.24     19.21 o 
   1   5   8        0.20        4.82      5.13 o 
   3   5   8       54.00       46.12      7.24 o 
  -4   6   8        0.01        5.50      8.39 o 
  -2   6   8      976.92     1057.87     33.11 o 
   0   6   8       10.99        4.69      5.19 o 
   2   6   8      102.87       99.49      7.75 o 
   4   6   8        7.36        3.66      5.46 o 
  -5   7   8       66.03       55.86     23.18 o 
  -3   7   8       32.05       24.35     12.08 o 
  -1   7   8       54.14       56.45      8.67 o 
   1   7   8      196.66      171.82     13.23 o 
   3   7   8      133.26      112.24      9.77 o 
  -4   8   8        6.26        8.02      9.78 o 
  -2   8   8       23.14       23.35      4.84 o 
   0   8   8      152.25      127.51     11.66 o 
   2   8   8       15.96       22.09      7.28 o 
   4   8   8       10.23       12.26      7.36 o 
  -3   9   8       76.72       84.71      7.25 o 
  -1   9   8       25.60       23.22      6.81 o 
   1   9   8       18.12       15.55      6.53 o 
   3   9   8      201.85      168.99     17.96 o 
  -4  10   8       24.46       28.63     11.14 o 
  -2  10   8      192.37      188.41     10.91 o 
   0  10   8      145.07      140.86     17.48 o 
   2  10   8       10.44        4.01      6.19 o 
  -3  11   8        4.54        1.10      6.75 o 
  -1  11   8       54.75       79.04     11.73 o 
   1  11   8      123.52      108.03     25.78 o 
   3  11   8      130.24      113.96     16.40 o 
  -2  12   8       85.76       92.24      9.11 o 
   0  12   8       25.04       27.70      8.49 o 
   2  12   8      222.57      244.84     18.19 o 
  -1  13   8      125.76      123.93     13.11 o 
   1  13   8        0.00        4.13      6.75 o 
   0  14   8       10.88        8.12      7.38 o 
  -5   1   9       21.03       17.48      8.04 o 
  -3   1   9      123.45      138.67     15.90 o 
  -1   1   9       16.40        8.11      6.78 o 
   1   1   9      124.48      124.08     12.37 o 
   3   1   9      235.39      258.79     10.61 o 
  -4   2   9       50.39       39.87     25.02 o 
  -2   2   9      195.64      236.67     17.31 o 
   0   2   9      417.97      410.02     21.40 o 
   2   2   9      314.94      311.50     12.72 o 
   4   2   9       84.78      116.47     11.97 o 
  -5   3   9        4.02        5.30      7.28 o 
  -3   3   9       50.06       27.93     21.35 o 
  -1   3   9      201.11      209.59     15.70 o 
   1   3   9        0.56        0.99      4.15 o 
   3   3   9       78.16       85.64      8.15 o 
  -4   4   9        4.97        6.79      8.16 o 
  -2   4   9     1332.53      916.66     54.16 o 
   0   4   9       92.36      114.26      9.04 o 
   2   4   9      173.80      183.56     14.16 o 
   4   4   9        0.84       -4.73      4.84 o 
  -5   5   9      136.73      148.65     27.31 o 
  -3   5   9      218.26      258.34     28.30 o 
  -1   5   9       25.90       20.61      8.10 o 
   1   5   9      381.24      391.42     19.60 o 
   3   5   9       64.55       55.68      8.07 o 
  -4   6   9      241.43      259.40     22.62 o 
   0   6   9      361.86      343.52     18.12 o 
   2   6   9      170.89      170.95     39.75 o 
   4   6   9      160.96      184.33     13.41 o 
  -3   7   9        0.12       -2.50      7.61 o 
  -1   7   9      230.96      229.73     19.31 o 
   1   7   9      324.54      294.19     23.90 o 
   3   7   9      113.20      127.32     16.07 o 
  -4   8   9       89.23       85.09     15.03 o 
  -2   8   9       32.91       31.25     11.09 o 
   0   8   9       34.40       35.57      8.02 o 
   2   8   9        7.72        5.14      6.30 o 
  -3   9   9        1.51       -2.02      6.06 o 
  -1   9   9      279.38      281.74     18.71 o 
   1   9   9      145.30      147.74     13.94 o 
   3   9   9      276.09      341.87     24.91 o 
  -2  10   9        1.62        3.51      7.66 o 
   0  10   9        1.94        0.48      5.78 o 
   2  10   9      273.87      310.41     19.41 o 
  -3  11   9       41.50       30.17      8.93 o 
  -1  11   9     1049.50     1132.54     39.70 o 
   1  11   9       57.93       71.75     11.54 o 
  -2  12   9       46.36       51.39     10.17 o 
   0  12   9      226.46      268.86     23.00 o 
  -4   0  10      106.11       61.59     17.70 o 
  -2   0  10       37.93       26.59     13.35 o 
   0   0  10       37.07       50.41     14.02 o 
   2   0  10     2404.58     2481.16     67.32 o 
   4   0  10      233.33      258.75     24.21 o 
  -5   1  10      102.39       33.41      9.46 o 
  -3   1  10       70.99       47.49     12.23 o 
  -1   1  10      461.61      493.18     25.57 o 
   1   1  10      134.10      128.00     13.40 o 
   3   1  10       96.82      113.93      8.21 o 
  -4   2  10       63.60       83.72     21.70 o 
  -2   2  10       37.64       36.03     10.30 o 
   0   2  10      365.59      345.71     20.78 o 
   2   2  10       25.34       44.53     11.03 o 
  -5   3  10      503.07      514.26     47.17 o 
  -3   3  10      163.90      228.09     28.88 o 
  -1   3  10       30.07       37.23      9.36 o 
   1   3  10        5.78       15.47      6.71 o 
   3   3  10       49.20       62.46     15.38 o 
  -4   4  10       30.70       22.20      9.98 o 
  -2   4  10      495.33      432.26     57.32 o 
   0   4  10       40.11       58.66      9.66 o 
   2   4  10      210.14      177.41     14.54 o 
  -3   5  10      267.61      234.72     28.83 o 
  -1   5  10      210.13      213.63     27.77 o 
   1   5  10       24.08       13.61      8.39 o 
   3   5  10        4.18       11.18      7.42 o 
  -4   6  10        0.02       -0.29     10.12 o 
  -2   6  10       83.19       80.78     18.68 o 
   0   6  10       30.40       30.09      8.12 o 
   2   6  10      123.80      128.52     13.52 o 
  -3   7  10       64.71       67.07      9.63 o 
  -1   7  10      322.81      310.55     18.38 o 
   1   7  10       83.22       86.32     11.76 o 
   3   7  10       55.55       53.71     10.67 o 
  -2   8  10       75.48       71.58     11.24 o 
   0   8  10      185.00      176.72     15.11 o 
   2   8  10        0.45        0.86      7.32 o 
  -3   9  10        0.63       -3.76      6.70 o 
  -1   9  10       68.50       91.73     17.89 o 
   1   9  10       12.92        9.87      7.35 o 
  -2  10  10      229.39      259.14     18.40 o 
   0  10  10       15.06        8.49      7.57 o 
  -1  11  10      188.69      167.57     15.60 o 
  -3   1  11       22.15       20.62     10.91 o 
  -1   1  11       15.98       13.76      8.57 o 
   1   1  11        1.86       -0.40      6.76 o 
  -4   2  11        4.94       17.74      9.04 o 
  -2   2  11      262.77      271.56     25.89 o 
   0   2  11       88.36       90.19     14.67 o 
   2   2  11        0.32       -2.22      5.93 o 
  -3   3  11       93.49      122.94     23.70 o 
  -1   3  11       34.16       44.86     10.88 o 
   1   3  11       55.12       57.49     10.33 o 
   3   3  11        4.19        3.49      8.81 o 
  -4   4  11       11.81       19.58     11.22 o 
  -2   4  11        0.27        3.43      8.43 o 
   0   4  11       60.84       61.05     10.44 o 
   2   4  11        0.28        5.10      7.15 o 
  -3   5  11      355.67      371.57     36.46 o 
  -1   5  11        0.14       -1.78      6.13 o 
   1   5  11        6.78        0.85      6.24 o 
  -2   6  11       33.00       37.99     16.07 o 
   0   6  11        8.55        7.16      6.74 o 
   2   6  11        6.21       -6.75      6.49 o 
  -3   7  11       45.28       54.39     14.43 o 
  -1   7  11        0.80       -6.68      5.97 o 
   1   7  11        6.62       16.54      8.29 o 
  -2   8  11      355.21      442.69     29.64 o 
   0   8  11       83.72       70.19     11.64 o 
  -1   9  11      122.75      121.03     14.19 o 
  -2   0  12     1395.23     1430.85     80.44 o 
   0   0  12       18.57       25.71     14.17 o 
   2   0  12       27.44       59.90     13.49 o 
  -3   1  12       39.84       45.77     14.74 o 
  -1   1  12      152.69      153.93     16.94 o 
   1   1  12      479.20      541.48     45.34 o 
  -2   2  12        1.98       10.54     24.12 o 
   0   2  12       96.67      122.43     22.32 o 
  -3   3  12      125.24       93.52     26.65 o 
  -1   3  12       54.43       35.29     17.04 o 
   1   3  12       25.59       37.96     10.06 o 
  -2   4  12      163.13      163.69     18.73 o 
   0   4  12       15.72       25.04      9.05 o 
  -1   5  12       14.45       13.04      7.73 o 
   1   5  12      146.22      153.00     15.85 o 
  -2   6  12       74.88       89.41     23.44 o 
   0   6  12       48.44       57.27     11.80 o 
  -1   1  13       42.13       42.40     17.64 o 
                                                 
